# Supplementary material for: Self-Assembling Conjugated Organic Materials with a Silazane Anchor Group: Synthesis, Self-Organization, and Semiconductor Properties
Source: Nanomaterials (Basel). 2026 Jan 16;16(2):124. doi: 10.3390/nano16020124 (PMC12844271; doi:10.3390/nano16020124)
Supplement: Supplementary file 1 [file nanomaterials-16-00124-s001.zip]

Archive with 1 entries (1 files):
- nanomaterials-4041692-supplementary.pdf
